# Supplementary material for: Adoptive T cell transfer and host antigen-presenting cell recruitment with cryogel scaffolds promotes long-term protection against solid tumors
Source: Nat Commun. 2023 Jun 15;14:3546. doi: 10.1038/s41467-023-39330-7 (PMC10272124; doi:10.1038/s41467-023-39330-7)
Supplement: Supplementary file 5 — Source Data [file 41467_2023_39330_MOESM5_ESM.xlsx]

## Sheet: Source Data_Main Figures
	Figure 1f: Pore Diameters (um)
	236.345
	114.11
	10.6619
	5.33066
	139.623
	21.4189
	19.1489
	72.9765
	16.7845
	4.41391
	96.2347
	24.2427
	111.605
	56.2185
	25.1648
	117.421
	35.9734
	27.517
	124.8
	48.6127
	182.903
	50.0426
	18.934
	42.122
	15.6667
	12.5269
	33.8433
	10.3052
	29.8476
	48.689
	28.8058
	32.8444
	105.327
	166.601
	36.1014
	78.0571
	32.0591
	142.806
	89.9098
	1.60597
	7.05721
	19.337
	20.8281
	91.3106
	58.4422
	87.8881
	15.661
	28.1102
	3.13649
	89.2018
	112.926
	14.6392
	10.1344
	5.437
	4.03692
	1.77817
	43.4993
	54.2408
	3.20544
	18.1241
	25.693
	9.57651
	12.7283
	112.061
	51.1423
	32.9245
	9.77788
	2.84359
	33.3658
	20.1851
	2.41509
	4.37165
	60.4596
	174.847
	71.0668
	214.785
	31.8751
	21.8992
	122.813
	4.48212
	8.72007
	118.093
	96.8591
	44.778
	26.2023
	133.262
	151.636
	12.38
	24.2104
	66.7121
	60.4594
	122.3
	86.4753
	35.5945
	57.6845
	34.9323
	4.6089
	8.46059
	90.541
	2.42011
	45.7432
	23.1647
	173.109
	19.0385
	75.2411
	15.2409
	77.2275
	61.4969
	45.7241
	169.827
	68.3254
	50.6538
	79.7607
	4.3957
	18.7755
	64.2895
	214.913
	81.6554
	88.704
	94.9268
	42.2563
	212.881
	14.6087
	63.7785
	102.918
	10.2322
	85.8935
	78.7155
	271.598
	41.2825
	127.935
	70.6956
	13.7551
	17.7702
	20.701
	20.2253
	82.5225
	20.354
	8.74088
	137.543
	146.711
	35.4196
	34.381
	44.4023
	60.0136
	117.034
	22.5908
	57.4865
	197.916
	6.01796
	158.761
	6.39795
	Figure 1g
	CpG release by timepoint
	Day	CpG			CpG_PEI
	0.25	30.3489	34.5975	29.1931	13.9169	13.1308	14.4232
	1	3.90341	4.00285	3.43503	2.20271	2.49561	2.55717
	2	0.988622	0.859536	0.7982	0.888883	0.952533	0.963815
	3	0.274075	0.238348	0.235293	0.36937	0.401265	0.426056
	4	0.111885	0.134641	0.111914	0.324104	0.454052	0.333296
	6	0.0759281	0.071677	0.069789	0.337196	0.337196	0.278699
	9	0.045332	0.048416	0.046384	0.22619	0.195549	0.327446
	12	0.0331542	0.039279	0.035979	0.379119	0.244854	0.245411
	15	0.021999	0.02272	0.021913	0.242764	0.243461	0.283156
	IL2 release by timepoint
	Time (Days)	0ug Laponite		50ug Laponite
	1	1500.3	1830.46	13.9114	20.1653
	2	79.7754	48.4463	18.1489	18.5282
	3	4.89025	7.4866	17.6358	20.4401
	5	3.44661	5.14774	18.0137	18.5282
	7	0.095805	0.11372	12.2404	11.5411
	9	0.024605	0.030844	0.78071	0.8611
	12	0.016318	0.015027	0.70601	0.67675
	GMCSF release by timepoint
	Time (Days)	0ug Laponite			50ug Laponite
	1	2347.51	1878.29	2454.4	62.5311	55.2713	50.8905
	2	224.305	172.034	228.927	131.761	131.761	123.264
	3	33.7042	30.4374	34.9389	309.008	290.184	320.819
	5	6.44	6.6433	7.48804	431.016	411.85	446.407
	7	2.12619	2.52905	3.38499	303.171	312.779	296.178
	10	1.67532	1.18272	1.73315	220.785	228.194	228.194
	12	1.07135	2.98383	0.960521	81.6969	78.8808	74.5078
	Figure 1j
	Sex	Female	Female	Female	Female	Female	Female	Female	Female
	Day	Direct Injection				Cryogel Mediated Delivery
	0	14900000	17300000	14100000	22700000	22100000	19700000	19800000	13500000
	2	5110000	6340000	5600000	4290000	12700000	8850000	14700000	19200000
	5	833000	1270000	334000	901000	11600000	6670000	10200000	15600000
	7	463000	1680000	556000	1360000	6330000	2120000	4960000	8300000
	Figure 2b (Tumor Volumes mm^3)
	No Treatment
	Sex	Female	Female	Female	Female	Female	Female	Female	Female	Female	Female	Female	Female	Female	Female	Female	Female
	Day	Experiment 1								Experiment 2
	0	0	0	0	0	0	0	0	0	0	0	0	0	0	0	0	0
	4	1.0373	1.27062	1.10215	1.89625	1.3226	0.713	1.70738	0.7722
	9	3.55737	3.2535	13.3834	27.7225	3.2518	2.49795	9.88649	3.1144
	12	16.2495	33.9167	32.6971	39.374	2.00915	4.79333	63.5033	6.90754
	15	99.8001	87.4886	69.3082	175.843	2.95925	12.9038	280.509	58.441
	18	273.927	231.579	188.855	426.164	5.67151	37.6768	333.058	124.563
	21	493.44	431.386	575.447	1398.22	12.9511	125.724	956.935	378.816
	23	1012.79	603.46	894.314		20.7583	206.327		842.86
	25	2248.61	1151.43	1458.89		32.2662	636.662		1394.49
	27		1385.91	2143.89		140.27	1277.12
	29					212.725
	32					399.048
	34					369.392
	36					835.413
	39					1570.76
	4									2.6392	1.30163	1.49032	2.88075	1.1808	1.6441	2.20522	0.75145
	10									8.42869	29.3004	9.51001	27.3139	1.971	2.5935	5.75407	10.7918
	14									10.5391	123.973	81.8649	47.5403	2.27782	50.5066	43.4076	70.6411
	17									38.91	288.199	282.46	289.284	12.5059	137.58	158.714	216.018
	21									322.84	756.109		1600.58	168.698	257.023	406.779	973.68
	23									387.012	1047.59			252.931	479.122	861.456	1773.57
	25									579.672	1144.57			396.608	973.215	1613.96
	27									839.342	1994.49			843.247	1283.17
	29									1383.79				1313.02	2681.78
	31									2212.12				2378.24
	34													3071.92
	Empty Cryogel
	Sex	Female	Female	Female	Female	Female	Female	Female	Female	Female	Female	Female	Female	Female	Female	Female	Female
	Day	Experiment 1								Experiment 2
	0	0	0	0	0	0	0	0	0	0	0	0	0	0	0	0	0
	4	1.0881	1.29525	1.09725	1.74863	0.3844	1.2404	1.50178	1.47095
	9	3.37025	3.36638	4.27613	18.869	0.707	2.80245	3.68445	2.1533
	12	16.2449	38.521	33.6622	26.3974	1.3936	4.4051	15.743	3.74558
	15	56.0072	85.6981	151.944	169.627	12.4138	12.1359	44.4184	22.9825
	18	142.495	272.536	190.549	210.642	64.7529	154.336	143.484	70.2639
	21	397.155	651.207	1030.74	590.071	180.944	341.433	327.637	109.268
	23	448.949	1555.35	1163.66	1581.58	309.759	447.681		399.353
	25	809.646				478.214	611.52		752.43
	27	1142.5				924.673	1070.04
	29	1854.9				1447.37
	4									1.5498	1.49212	2.0875	2.77965	1.083	1.4245	1.21	2.47285
	10									1.10805	10.1987	18.1725	12.5143	5.66446	15.0768	9.36606	20.0146
	14									17.4379	92.6176	85.3328	109.259	27.9659	142.758	100.614	21.5531
	17									75.6447	219.641	255.785	248.156	86.9265	385.501	235.04	130.176
	21									288.044	1045.91	642.382	704.746	232.383	1153.97	594.131	403.64
	23									487.52	1338.13	1078.53	928.86	327.032	1592.77	918.849	566.563
	25									1077.35		1722.25	1302.1	629.604		1214.67	837.248
	27												1782.47	863.77		1924.83	1351.93
	29												2919.46	1095.04			2208.26
	31													1658.18
	34													2286.23
	IV Injected T cells
	Sex	Female	Female	Female	Female	Female	Female	Female	Female	Female	Female	Female	Female	Female	Female	Female	Female
	Day	Experiment 1								Experiment 2
	0	0	0	0	0	0	0	0	0
	4	1.0712	1.2491	1.48297	1.4231	1.342	1.19145	1.33838	1.01475
	9	2.2737	2.07848	1.89875	2.49775	2.77695	2.6588	2.2099	2.52928
	12	1.3234	1.25545	2.1364	2.48245	2.9749	2.9887	2.05065	2.19075
	15	1.935	1.73632	1.61995	2.43885	1.953	9.24348	1.27032	2.3345
	18	2.03565	2.44742	4.05049	2.10332	2.95418	11.2609	6.2964	3.57305
	21	2.72722	9.72652	9.91926	3.62068	3.43829	41.172	14.7325	11.3267
	23	5.78283	10.5731	15.0454	4.0176	7.37741	79.4199	9.0739	22.8188
	25	16.7968	31.7053	25.0332	12.942	18.4611	112.636	75.7325	52.8332
	27	37.3758	79.5212	40.2619	14.0215	48.5922	203.033	126.194	86.5075
	29	87.7909	79.5905	52.0006	43.5176	43.5219	263.779	144.514	191.485
	32	202.456	155.856	119.67	92.8158	103.785		323.459	479.795
	34	223.182	153.462	147.975	147.339	151.978		550.996	747.793
	36	603.127	460.943	344.492	216.919	241.747		955.481	878.454
	39	672.55	747.343	526.14	380.474	512.401		1929.09
	41	1039.04	846.771	663.508	641.137	951.789
	43		1200.08	812.377	679.549	1282.99
	46			2125.59	1316.64
	48				2402.9
	4									1.30815	1.4364	1.394	1.40515	3.0305	2.1218	1.85675	1.9872
	10									0.99125	1.3038	4.19738	7.46753	1.92725	1.95112	1.7466	4.1988
	14									1.28405	1.7604	5.90226	17.4424	2.32852	2.024	3.90701	7.11504
	17									6.86961	17.7169	7.2576	23.7866	2.85475	3.52347	14.3594	11.722
	21									90.3817	89.3526	15.9352	61.0745	24.1442	8.43674	161.238	77.4009
	23									133.511	133.927	44.2896	95.6205	49.6835	28.0617	136.499	119.237
	25									262.863	221.758	89.2926	184.694	31.6907	79.8293	237.929	152.646
	27									350.013	316.075	224.401	295.477	87.6073	132.439	226.344	317.806
	29									689.523	672.889	441.808	326.744	135.332	211.584	667.612	401.391
	31									1424.37	1314.88	821.903	489.862	184.779	418.667	1114.52	627.297
	34									2668.36	2500.62	1195.34	1088.69	550.044	567.426	1655.58	942.413
	36											1539.47	2393.62	701.492	773.961	2430.02	1738.5
	39											2860.19		1638.52	1446.66		2672.8
	42													2918.43	1966.32
	45														4139.69
	50
	Direct Peritumoral Injection
	Sex	Female	Female	Female	Female	Female	Female	Female	Female	Female	Female	Female	Female	Female	Female	Female	Female
	Day	Experiment 1								Experiment 2
	0	0	0	0	0	0	0	0	0
	4	1.1165	1.5774	1.55563	0.923775	1.34767	1.75087	1.11565	0.68405
	9	0.6847	0.92855	1.65935	1.30983	0.9632	1.241	1.72135	2.20615
	12	0.7176	1.2771	1.63508	0.5208	0.656425	1.36165	2.2048	2.02617
	15	1.0011	0.904875	1.84875	1.7762	0.9387	1.3959	7.53984	1.93615
	18	1.426	1.80838	2.07385	1.34655	1.4868	1.7172	9.63495	4.96232
	21	8.26988	4.45584	1.16885	6.47324	0.86625	1.05258	25.8372	20.2946
	23	15.5173	14.5239	1.6497	10.6743	0.230625	1.3629	66.537	25.6246
	25	54.0445	13.9782	148.762	56.7587	1.17035	1.0404	5.93182	42.3432
	27	32.4596	29.7216	11.6823	128.84	1.1834	1.6089	192.803	101.003
	29	136.111	36.9873	19.1568	182.959	1.6555	1.608	424.983	183.907
	32	231.671	119.256	54.983	522.144	2.07	1.3875	744.274	212.993
	34	204.022	194.86	65.7273	657.606	1.93902	1.4586	1108.58	338.03
	36	436.982	270.033	199.044	1199.38	2.1	1.62085	1821.2	489.317
	39	911.939	530.1	231.611		1	0.3		667.152
	41	1260.5	1185.51	310.192		1	0.825
	43		1252.07	480.534		1.2	1.2
	46		1840.33	947.731		4	1.2
	48			1999.5		1.2	1.95129
	53					3.38225	6.9765
	56					3.38225	28.4768
	60					1.012	134.126
	67					1.012	573.945
	69					1.012	818.153
	74					1.012	2293.68
	81					1.3041
	88					1.65325
	95					1.3398
	4									1.25045	0.9024	3.15735	1.6885	2.65	1.49175	1.7759	1.4746
	10									1.5197	1.39445	2.32313	1.4539	2.30963	1.6764	2.44778	0.84085
	14									1.41142	1.70637	3.5721	1.83105	3.366	1.89443	2.51437	0.937125
	17									13.4419	1.84275	10.3026	1.11625	10.191	1.5953	2.466	1.33
	21									106.305	37.8212	52.7175	2.74118	22.1509	8.95104	38.8625	4.22326
	23									72.7439	28.2535	106.203	7.83752	54.2497	25.0265	45.5474	12.3595
	25									107.088	50.7778	198.415	17.2657	57.1588	39.3843	79.0976	16.9642
	27									311.531	70.8186	394.794	36.5416	48.7995	101.252	109.118	27.5994
	29									416.037	143.838	601.321	71.2402	84.2811	177.795	248.724	54.549
	31									659.094	256.463	1333.87	139.953	227.492	283.274	265.705	134.674
	34									1296.14	563.166	1955.27	359.975	591.443	389.171		221.454
	36										746.441	2669.31	596.787	1013.57	510.109		675.376
	39										1353.97		1207.6	1336.3	795.75		738.664
	42										2312.72		1435.27	1287.68			1899.37
	45													1919.18
	48													2144.33
	T cell Depot
	Sex	Female	Female	Female	Female	Female	Female	Female	Female	Female	Female	Female	Female	Female	Female	Female	Female
	Day	Experiment 1								Experiment 2
	0	0	0	0	0	0	0	0	0
	4	1.05002	0.8464	1.50765	1.57275	1.10617	1.52887	1.11118	1.38997
	9	1.2338	0.30275	1.6632	0.780975	0.7868	1.64255	0.454	1.42318
	12	1.2259	0.2322	1.35415	0.884225	0.4454	1.50815	1.09395	1.2321
	15	0.9184	0.189225	1.47907	1.1488	0.6192	1.52145	0.87295	0.956475
	18	1.01883	0.156025	0.9936	1.82655	0.648	1.353	0.4293	1.09722
	21	0.819	0.1225	1.32275	1.08727	1.06045	3.17333	0.2301	1.02083
	23	1.25725	0.1089	1.31325	1.02265	0.7198	3.48351	0.44135	1.386
	25	0.665625	0.0625	1.39425	1.72095	0.697825	13.1776	0.2869	2.7371
	27	0.675675	0.0625	1.5159	1.29812	0.98365	17.0826	0.125	10.1663
	29	1.00703	0.0625	1.7208	0.719625	1.05455	31.7574	0.125	21.6238
	32	0.4016	0.0625	1.806	0.846	1.84543	121.993	0.125	73.051
	34	1.1832	0.0625	1.72725	1.0395	7.52998	134.537	0.125	54.5157
	36	1.75207	0.0625	2.68375	1.0335	25.6163	218.899	0.125	88.9574
	39	0.4995	0.0625	1.5748	1.2888	24.228	292.504	1.92033	375.695
	41	21.0144	0.0625	0.57	1.575	51.5782	682.122	3.48172	568.77
	43	61.1866	0.0625	1.4	19.5946	109.219	887.316	5.38734	684.393
	46	73.8638	0.0625	1.2	31.0049	99.3937	1099.79	15.571	1523.35
	48	226.504	0.0625	1	88.833	286.135	1501.49	32.9011	1793.19
	53	684.019	0.0625	1.29675	485.752	699.528		111.356
	56	1572.75	0.0625	2.07935	807.588	1204.73		210.75
	60		0.0625	2.0099	1867.89			528.993
	67		0.0625	1.3398				594.487
	69		0.0625	2.6106				1003.75
	74		0.0625	2.388				2045.6
	81		0.0625	1.67445
	88		0.0625	2.1462
	95		0.0625	1.75287
	4									2.1252	1.7696	1.66298	1.52858	1.602	2.012	1.9581	1.7808
	10									1.5853	2.00535	1.0304	1.24337	1.3509	0.685875	0.840125	1.157
	14									1.59038	1.8886	0.96615	1.17582	1.28563	0.6308	0.8062	0.94525
	17									6.60498	5.38016	1.35187	1.53222	0.9536	0.334425	0.88065	0.71495
	21									32.287	49.7223	5.98275	1.58105	1.21125	0.125	1.0678	1.0875
	23									44.2471	66.2291	10.4137	0.968	1.3621	0.3674	0.876125	1.92705
	25									71.893	77.5215	11.7748	1.09335	1.0815	0.29	2.08224	1.1532
	27									173.651	196.106	19.5533	1.53725	2.056	0.2525	4.23936	6.12852
	29									197.885	306.363	33.0399	0.723	3.04634	0.25	5.93757	5.42052
	31									228.079	504.511	48.5844	1.1682	14.8735	0.992875	10.393	17.2374
	34										958.816	36.8424	1.207	20.8099	2.4555	16.7524	43.3302
	36										1936.04	99.1338	1.53615	44.9132	12.774	24.8724	71.1416
	39										2606.27	263.99	1.1988	99.2708	53.1303	46.8298	287.361
	42											414.265	1.0923	241.517	152.611	113.368	490.313
	45											618.248	1.0923	326.764	350.906	337.443	610.779
	48											1083.7	1.089	659.62	907.241	530.827	1698.35
	50											912.614	1.125	630.916	1023.63	659.968	2272.16
	Figure 2c (Survival)
	1=Dead, 0=Alive
		No Treatment	Empty Cryogel	IV Injected T cells	Direct Peritumoral Injection	T cell Depot
	25	1
	27	1
	27	1
	21	1
	39	1
	27	1
	21	1
	25	1
	31	1
	27	1
	20	1
	21	1
	34	1
	29	1
	25	1
	23	1
	29		1
	23		1
	23		1
	23		1
	29		1
	28		1
	22		1
	25		1
	25		1
	23		1
	25		1
	29		1
	34		1
	23		1
	27		1
	29		1
	41			1
	43			1
	46			1
	48			1
	43			1
	29			1
	39			1
	36			1
	34			1
	34			1
	39			1
	36			1
	42			1
	45			1
	36			1
	39			1
	41				1
	46				1
	48				1
	36				1
	95				0
	74				1
	36				1
	39				1
	34				1
	42				1
	36				1
	42				1
	48				1
	39				1
	33				1
	42				1
	56					1
	95					0
	95					0
	60					1
	56					1
	48					1
	74					1
	48					1
	33					1
	39					1
	50					0
	50					0
	50					0
	50					0
	50					0
	50					0
	Figure 2d (Tumor volumes mm^3)
	No Treatment
	Sex	Female	Female	Female	Female	Female	Female	Female	Female	Female
	Day
	0	0	0	0	0	0	0	0	0	0
	4	2.3353	2.9068	2.716	1.178	1.97	2.3517	1.43175	2.54355	1.836
	11	29.3366	45.0527	40.1561	1.68627	47.2433	33.9296	52.2168	27.1851	10.5866
	15	66.2586	328.237	146.224	56.252	361.961	118.315	135.501	276.666	78.7365
	18	155.528	455.785	446.274	179.598	1121.4	252.769		481.586	149.913
	20	368.719	1047.2	633.422	602.949		499.618		581.992	250.213
	22	476.835	2205.5	1261.29	1071.06		876.513			555.458
	24	753.637		2794.2	2130.46		1326.87			899.187
	26	1539.34								1215.57
	29	3535.12								2245.3
	Contralateral Injection_T cell Depot
	Sex	Female	Female	Female	Female	Female	Female	Female	Female	Female
	Day
	0	0	0	0	0	0	0	0	0	0
	4	2.3226	2.2011	0.938925	1.65095	3.2398	3.6952	2.2962	2.1424	2.18285
	11	11.4054	14.5043	6.18862	21.0232	30.9494	8.5224	7.00425	74.5821	3.375
	15	68.3393	23.7262	40.1153	96.0365	79.6727	49.235	61.0919	329.665	4.71938
	18	155.603	84.302	115.135	204.842	283.711	95.5802	121.034	780.875	12.2528
	20	267.188	157.346	267.358	375.69	446.201	195.816	328.062	1340.42	16.7921
	22	316.126	295.985	367.63		650.811	548.567	469.516	2613.64	18.4439
	24	730.496	641.546	868.161		1163.38	504.87	796.385		61.4162
	26	1692.61	1164.05	1556.54		1888.36	788.922	1485.19		129.714
	29						1755.59			297.115
	31						2796.73			527.402
	33									1216.12
	36									3266.59
	IV Injected T cells
	Sex	Female	Female	Female	Female	Female	Female	Female	Female	Female
	Day
	0	0	0	0	0	0	0	0	0	0
	4	4.72208	2.4854	2.1756	1.5477	1.2688	2.9526	1.197	1.59262	3.59733
	11	55.2775	1.0317	9.39069	6.8526	4.3815	4.5318	8.16	3.84508	57.5385
	15	253.49	5.002	46.6611	132.989	44.673	45.9725	16.0841	94.7414	374.085
	18	548.74	11.8549	56.4216	197.736	48.6075	81.4219	30.9623	122.02	766.436
	20	956.835	19.2036	138.017	446.612	107.052	108.847	97.6748	384.444	1368.74
	22	1401.81	62.4897	220.8	757.933	189.098	224.859	176.119	581.678
	24		32.8392	395.662	1495.72	616.227	320.445	275.773	900.298
	26		80.483	423.098		866.269	840.374	623.614	1528.66
	29		196.494	768.859		1582.43	1019.84	1331.12
	31		294.71	1442.77			1675.24
	33		381.945
	36		523.325
	40		823.77
	43		1693.24
	46		2925.28
	Direct Peritumoral Injection
	Sex	Female	Female	Female	Female	Female	Female	Female	Female	Female
	Day
	0	0	0	0	0	0	0	0	0	0
	4	1.395	2.32545	3.17675	1.43938	3.2409	3.864	2.2898	2.7812	1.0395
	11	8.02683	13.3549	55.0057	6.52834	5.40725	4.09868	2.32737	17.6859	3.61682
	15	5.9664	72.2885	75.8366	10.9481	7.84288	80.4638	2.1681	87.0244	3.03587
	18	29.8736	118.249	590.219	74.8356	25.8193	91.8459	1.8228	200.069	4.5365
	20	97.9996			140.281	44.4596	69.5811	2.22223	444.568	5.0429
	22	186.798			393.539	182.711	192.473	11.5269	664.775	3.8781
	24	328.407			660.477	377.577	301.485	40.9134	1108.38	5.80178
	26	488.602			1179.61	459.517		71.7062	2338.31	15.929
	29	1205.56				1392.98		272.082		71.836
	31					1546.07		485.281		91.2577
	33					2198.12		768.973		126.06
	36							1345.26		310.929
	40							3029.28		637.194
	43									1760.44
	46									4014.97
	T cell Depot
	Sex	Female	Female	Female	Female	Female	Female	Female	Female	Female
	Day
	0	0	0	0	0	0	0	0	0	0
	4	1.6044	1.93403	2.0382	1.94425	3.9888	3.38503	2.8086	2.3736	1.6192
	11	1.20835	1.60177	14.7948	22.177	3.43875	2.63888	2.21645	3.6924	1.21612
	15	0.651	0.8687	98.8084	57.7893	3.14257	1.8513	1.7901	4.9517	0.9657
	18	0.553	1.076	269.093	154.968	8.67114	3.93116	2.69875	17.0765	1.5392
	20	0.44525	0.76835	514.409	180.902	14.6838	8.5445	16.3499	40.5355	0.682
	22	0.265	0.918	1234.52		30.8963	37.2561	19.6093	91.8973	0.225625
	24	0.6958	0.697125	1545.95		75.0557	50.7568	23.6281	200.709	1.0725
	26	0.0625	0.59885	1899.96		156.712	100.658	40.1259	423.113	0.5208
	29	0.0625	0.96285			535.742	372.849	48.0426		0.3075
	31	0.2028	1.67675			611.225	412.081	96.5404		0.2639
	33	0.0625	5.91375			1092.99		132.387		0.47175
	36	0.0625	17.1914			915.309		140.905		0.6195
	40	0.0625	53.587					341.993		0.74035
	43	0.0625	166.568					539.401		0.79365
	46	0.0625	465.25					890.925		1.5677
	52	0.0625	1415.83					2539.22		17.1094
	68	0.0625								75
	80	0.0625								2593.43
	150	0.0625
	Figure 2e (Survival)
	Dead=1, Alive=0
		No Treatment	Contralateral Injection_T cell Depot	IV Injected T cells	Direct Peritumoral Injection	T cell Depot
	29	1
	22	1
	24	1
	24	1
	18	1
	25	1
	15	1
	20	1
	29	1
	26		1
	28		1
	26		1
	20		1
	28		1
	31		1
	26		1
	22		1
	36		1
	23			1
	46			1
	31			1
	25			1
	29			1
	32			1
	29			1
	26			1
	20			1
	29				1
	19				1
	19				1
	28				1
	33				1
	24				1
	40				1
	26				1
	46				1
	150					0
	55					1
	26					1
	20					1
	38					1
	32					1
	52					1
	28					1
	80					1
	Figure 3
	No Treatment				T cell Only Depot				SIVET_FLT3L				Vax_FLT3L				SIVET_GMCSF				Vax_GMCSF
3b	3.8	4.33	3.53	3.41	4.87	3.92	2.89	3.19	5.47	5.43	5.76	5.33	4.98	5.57	6.58	5.22	6.91	8.71	6.38	5.46	8.14	5.04	8.56	6.91
3c	2.82	3.85	3.33	2.8	4.04	3.37	2.5	2.42	3.98	3.89	4.4	3.97	4.33	4.84	5.71	4.12	5.36	6.53	5.64	5.04	6.78	4.36	7.12	5.72
3d	0.34	1.01	0.38	0.12	0.16	0.23	0.38	0.061	0.44	0.3	0.21	0.27	0.78	0.62	0.39	0.27	0.73	0.75	1.49	0.46	0.95	0.38	1.65	0.99
3e	0.22	0.86	0.32	0.1	0.11	0.17	0.26	0.04	0.38	0.26	0.18	0.23	0.59	0.5	0.33	0.21	0.53	0.48	1.17	0.28	0.72	0.27	1.09	0.69
	Figure 4b
	No Treatment				T cell Only Depot				SIVET_FLT3L				Vax_FLT3L				SIVET_GMCSF				Vax_GMCSF
	3718.19	136.544	2760		24925.6	892.045	3272.41		5888.85	1988.28	7787.73		5432.4	2511.05	1624.77		34139.5	24201.9	20475		301.041	18898.6	24500
	Figure 5b
	No Treatment				T cell Only Depot				SIVET_FLT3L				Vax_FLT3L				SIVET_GMCSF				Vax_GMCSF
	1153.37	60.4412	836.667		5019.89	180.114	1070.69		1540.66	281.379	2717.73		1256.4	808.657	790.121		4003.36	4254.81	6774.19		112.109	2914.29	4401.43
	Figure 6b (Tumor Volumes mm^3)
	No Treatment
	Sex	Female	Female	Female	Female	Female	Female	Female	Female	Female	Female	Female	Female	Female	Female	Female	Female
	Day	Experiment 1								Experiment 2
	0	0	0	0	0	0	0		0
	4	1.5355	2.1384	3.84075	4.28212	2.64465	3.8019		5.2272
	12	33.739	41.5312	70.4446	185.692	9.57282	21.308		209.655
	16	139.974	59.2366	598.479	1214.87	24.3214	34.4141		513.684
	18	275.299	299.332	1186.96	2047.89	56.4118	37.1063		926.124
	22	1373.02		3036.83		295.788	127.45
	26					965.592	405.108
	29					1274.31	536.263
	33						1341.97
	0									0	0	0	0	0	0	0	0
	4									1.82415	2.64102	4.35698	1.29317	3.175	2.6575	1.8847	2.4888
	9									12.3295	7.5914	70.0973	5.0813	2.8531	4.47435	8.91325	16.4594
	14									122.448	88.5211	244.684	131.78	12.415	44.3277	33.7242	175.24
	18									550.988	513.011	518.211	665.172	381.49	79.6363	73.5768	719.245
	21									1078.68	1093.33	1421.83	989.989	237.189	971.035	183.938	1448.75
	23										1725.88			414.692		154.79
	26													1180.52		592.279
	28													2393.19		1320.85
	No Treatment
	Sex	Female	Female	Female	Female	Female	Female	Female
	T cell Only Depot
	Day
	0	0	0	0	0	0	0	0
	4	3.32123	2.29513	1.023	1.61935	2.30145	1.75175	1.33875
	12	24.5483	1.157	0.0625	0.8023	31.6682	9.03924	1.275
	16	96.4549	12.2953	0.0625	1.16617	131.188	54.5983	0.807525
	18	107.882	24.7289	0.0625	0.92685	203.592	163.744	0.834
	22	418.791	130.731	0.0625	1.04625	688.38		1.989
	26	441.575	145.319	0.0625	3.7575	813.561		2.02055
	29	842.123		0.0625	0.9635	2306.99		1.585
	33	1022.6		4.33808	1.1594			1.3624
	37			23.1302	1.49295			1.66702
	41			115.855	1.2844			1.5228
	69			1341.96	1689.97			1.6005
	120							1.6005
	SIVET FLT3L
	Sex	Female	Female	Female	Female	Female	Female	Female	Female	Female	Female	Female	Female	Female	Female	Female	Female
	Day	Experiment 1								Experiment 2
	0	0	0	0	0	0	0	0	0
	4	3.01	0.8364	2.133	2.8046	2.3782	3.9767	3.0476	2.32943
	12	2.4123	2.64062	1.59885	1.4174	3.41991	0.0625	1.8939	1.9338
	16	1.716	1.68853	1.5776	1.31587	13.3864	0.0625	2.877	2.34255
	18	2.1736	2.0349	1.20835	1.9845	43.341	0.0625	3.1046	1.67495
	22	1.3918	2.13442	1.3536	2.11335	214.257	0.0625	2.2914	1.1373
	26	1.891	1.15	1.38833	1.68365	204.317	0.0625	2.821	1.36827
	29	2.676	1.87502	1.5747	1.95027		0.0625	2.6784	2.0145
	33	2.22038	1.7511	1.02077	2.30063		0.0625	3.28425	1.8288
	37	2.5112	1.78638	2.8655	1.8018		0.0625	3.88817	1.9825
	41	3.59678	1.35375	2.5152	2.12288		0.0625	3.33105	2.81338
	69	2.9704	0.91575	2.5152	1.33688		0.0625	1.45965	3.02813
	120		0.91575	2.5152	1.33688		0.0625	1.45965	3.02813
	0									0	0	0	0	0	0	0	0
	4									1.44585	2.7099	3.33795	1.8473	1.58295	2.6668	2.21975	1.5996
	9									1.25355	1.89645	2.3998	0.7471	0.57835	1.62925	2.25105	0.649775
	14									1.07965	1.07285	1.5989	0.405875	1.134	1.09333	2.05198	0.374
	18									1.42695	1.04805	2.11952	0.567	0.7981	1.45788	2.21603	1.01588
	21									1.60413	1.7199	2.1588	1.02705	0.8515	1.5576	1.93995	1.2215
	23									1.75305	1.5617	2.2017	3.79863	1.02555	1.58625	2.5816	0.768
	26									1.0439	1.764	2.17643	26.8341	0.6402	2.36205	2.18385	1.30313
	28									1.52588	1.47263	2.43865	75.9732	1.5266	1.47263	2.55135	0.90125
	32									1.74352	2.2606	2.1082	415.738	0.714575	1.87468	2.51275	0.780225
	34									1.7158	1.66112	2.80868	719.334	1.0823	1.08	2.13265	1.1254
	37									2.0301	3.5939	2.9058	1414.33	1.38068	1.6408	2.7189	1.1628
	39									2.46375	3.95735	10.0212	1101.75	0.67445	2.61333	1.988	1.1781
	41									1.6848	9.18704	19.6034		1.248	2.15483	2.8083	1.23612
	49									1.0502	297.037	104.774		0.9576	2.21415	2.77013	1.0125
	51									1.66328	613.688	211.17		1.4196	1.7472	2.8187	1.7974
	54									0.63585	1064.72	199.523		1.67125	1.38095	2.5878	1.36522
	58									0.646		573.194		1.3013	2.8424	2.2554	1.3022
	60									0.646		778.909		1.1235	1.5834	2.78425	0.968475
	64									0.72		1482.48		1.39068	1.80395	2.38825	1.55295
	70									0.72				1.39068	1.80395	2.38825	1.55295
	97									1500				1.39068	1.80395	2.38825	1.55295
	120													1.66875	2.0445	3.24995	0.7
	SIVET GMCSF
	Sex	Female	Female	Female	Female	Female	Female	Female	Female	Female	Female	Female	Female	Female	Female	Female	Female
	Day	Experiment 1								Experiment 2
	4	3.62677	0.7803	2.44148	2.85922	1.73138	2.23245	4.075	3.171
	12	0.8911	0.61525	0.9734	2.3814	0.39325	0.96525	1.6345	1.41075
	16	1.14043	0.631825	0.8866	3.93681	1.05885	0.0625	1.0502	0.663875
	18	1.03675	1.0582	0.97785	10.7099	2.41488	0.0625	2.21123	1.05187
	22	1.39173	0.617175	1.1174	77.1532	20.8727	0.710775	1.77073	0.8721
	26	1.67063	0.851925	1.20835	368.748	82.7221	0.6099	2.1121	0.0625
	29	2.32065	1.37895	0.777225	883.259	174.629	1.30238	1.9104	0.0625
	33	3.02738	0.782	1.33635			0.890175	2.65212	0.551925
	37	2.1413	0.688975	0.78715			1.2702	3.0432	0.0625
	41	2.1543	0.807	1.4924			1.496	2.6588	0.0625
	69	2.2692	0.830775	1.15132			1.0075	0.8176	0.0625
	120	2.2692	0.830775	1.15132			1.0075	0.8176	0.0625
	0									0	0	0	0	0	0	0	0
	4									1.8511	0.9765	1.612	4.9335	3.4947	1.19213	1.1376	1.8245
	9									1.0302	0.392	1.89552	0.752675	1.32235	0.8372	0.686475	1.3386
	14									0.4557	0.22325	0.80785	0.0625	0.0625	0.56545	0.266025	0.4016
	18									0.4642	0.1593	0.605125	0.1936	0.0625	0.0625	1.66546	0.202125
	21									1.14082	0.0625	0.680625	0.2537	0.0625	0.189975	8.52418	0.357
	23									1.3566	0.0625	0.772875	0.39435	0.0625	0.257025	35.5555	0.88985
	26									1.3359	0.0625	0.696	1.3328	0.0625	0.735625	202.962	0.916575
	28									1.51042	0.0625	0.75075	1.03125	0.0625	0.482325	502.972	1.73438
	32									1.66387	0.0625	0.9394	1.111	0.0625	0.4807	1056.56	1.23165
	34									2.084	0.0625	1.19375	1.2771	0.4746	0.93015		0.9399
	37									1.9068	0.0625	1.33665	1.72507	0.2337	0.72275		1.5125
	39									1.62345	0.0625	1.22647	1.20293	0.507525	0.5252		1.9175
	41									0.928675	0.4728	0.7524	1.17	0.0625	0.0625		1.2397
	49									0.91875	1.41348	1.3896	1.358	0.0625	0.5733		0.96195
	51									0.91875	0.7744	1.674	1.80885	0.0625	0.518175		0.96195
	54									0.91875	0.57195	1.42845	1.0725	0.465075	0.0625		0.96195
	58									0.991875	0.5325	1.31367	1.2705	0.609	0.0625		1.2025
	60									0.991875	0.5325	1.70775	1.2705	0.2525	0.0625		1.2025
	64									1.3659	0.62	1.09193	1.449	0.616	0.0625		1.66793
	70									1.3659	0.62	1.09193	1.449	0.616	0.0625		1.66793
	120									1.09335	1.1616	1.07565	1.5698	0.349325	0.0625		0.942375
	Vax GMCSF
	Sex	Female	Female	Female	Female	Female	Female	Female	Female
	Day
	0	0	0	0	0	0	0	0	0
	4	1.62593	1.01725	2.56763	2.63393	2.81675	3.39015	3.25815	3.53302
	12	42.9992	4.12485	21.0573	1.8415	0.0625	2.13265	8.32944	58.5222
	16	329.47	36.6206	164.764	1.588	0.0625	1.3359	71.6182	224.618
	18	577.777	89.4048	353.214	1.75988	0.0625	1.7865	191.573	384.17
	22	1682.35	692.342		34.9988	0.0625	0.91635	987.484	713.701
	26		1719.52		99.6103	0.0625	7.79328
	29				281.18	0.0625	32.165
	33				715.418	0.0625	153.785
	37				1624.81	0.0625	443.883
	41					0.0625	1201.76
	69					0.0625
	120					0.0625
	Vax FLT3L
	Sex	Female	Female	Female	Female	Female	Female	Female	Female
	Day
	0	0	0	0	0	0	0	0	0
	4	3.0301	1.7556	2.4633	3.65505	3.7125	1.2672	3.21755	2.9988
	12	16.9186	134.762	2.3718	5.7081	18.5783	2.60708	2.31215	295.765
	16	65.1012	349.007	10.5163	3.5892	172.597	24.2432	4.34115	1789.21
	18			15.8635	4.65025	322.604	77.3133	4.65734
	22			63.6341	34.1239	1038.37	370.535	33.1018
	26			256.323	150.419		518.814	40.3689
	29			575.65	546.694		1284.4	329.711
	33			1445.89	1126.17
	37				2303.5
	Figure 6c (Survival)
	Dead=1, Alive=0
		No Treatment	T cell Only Depot	SIVET FLT3L	SIVET GMCSF	Vax GMCSF	Vax FLT3L
	22	1
	20	1
	22	1
	18	1
	29	1
	33	1
	21	1
	22	1
	21	1
	23	1
	21	1
	28	1
	21	1
	28	1
	21	1
	33		1
	26		1
	69		1
	65		1
	29		1
	21		1
	120		0
	65			1
	120			0
	120			0
	120			0
	28			1
	120			0
	120			0
	120			0
	97			1
	54			1
	64			1
	39			1
	120			0
	120			0
	120			0
	120			0
	120				0
	120				0
	120				0
	32				1
	29				1
	120				0
	120				0
	120				0
	120				0
	120				0
	32				1
	120				0
	120				0
	120				0
	120				0
	120				0
	22					1
	26					1
	22					1
	37					1
	120					0
	43					1
	25					1
	22					1
	21						1
	21						1
	33						1
	37						1
	22						1
	29						1
	32						1
	16						1
	Figure 6d (Tumor Volumes mm^3)
	No Treatment
	Day	Experiment 1					Experiment 2
	0	0	0	0	0	0
	8	38.1592	73.7232	8.36627	60.6528	163.703
	11	132.113	112.516	45.1701	172.006	477.835
	15	546.766	561.762	209.285	510.778	2245.91
	18	932.547	875.026	424.819	670.436
	21		2247.72	1137.17	1892.8
	0						0	0	0	0	0
	11						87.4462	68.4911	20.5375	80.6413	621.932
	16						211.571	208.297	93.5415	216.917	1030.53
	19						411.871	612.455	401.94	673.139	1696.34
	21						773.426	704.319	404.97	980.674
	25							1278.24	767.94
	27								1940.4
	SIVET FLT3L
	Day	Experiment 1				Experiment 2
	0	0	0	0	0
	8	0	0.60225	0	0
	11	0	13.0579	0	0
	15	0	97.6198	0	0
	18	0	257.788	0	0
	21	0	511.909	0	0
	23	0	991.97	0	0
	26	0	1334.33	0	0
	28	0		0	0
	32	0		0	0
	40	0		0	0
	80	0		0	0
	0					0	0	0	0	0	0
	11					75.522	147.227	10.0592	58.5926	132.499	15.3041
	16					322.726	546.33	72.2186	244.212	238.831	66.4822
	19					444.758	930.399	126.071	358.895	443.436	337.521
	21					705.479	1045.07	305.289	1026.07	1109.17
	25							429.712	1146.74	1366.2
	27							823.978	1319.75	1141.01
	30							1346.65
	SIVET GMCSF
	Day	Experiment 1							Experiment 2
	0	0	0	0	0	0	0	0
	8	0	5.55412	1.00618	0	0	0.5916	0.0625
	11	0	31.8373	0	0	0	14.9906	1.67898
	15	0	79.1984	0	0	0	51.1336	31.1011
	18	0	165.347	0	0	0	271.937	65.0321
	21	0	301.742	26.5869	0	0	523.237	188.714
	23	0	757.784	61.118	0	0	517.141	229.903
	26	0		134.181	0	0	1168.86	596.657
	28	0		150.5	0	0	1785.32	836.451
	32	0		473.715	0	0		2581.04
	40	0		2035.94	0	0
	80	0			0	0
	0								0	0	0	0	0	0
	11								0	0	0	18.4786	0	0
	16								6.93473	1.29048	0	67.2735	2.65845	0
	19								28.965	5.04838	0	219.929	13.5717	0
	21								81.3123	16.6733	0	360.103	33.3045	0
	25								241.024	59.9317	43.9566	519.708	53.8369	0
	27								291.23	133.269	56.1781		112.464	0
	30								355.48	353.631	231.202		299.376	0
	Figure 6e (Survival)
	Dead=1, Alive=0
	Day	No Treatment	SIVET FLT3L	SIVET GMCSF
	18	1
	21	1
	21	1
	21	1
	15	1
	21	1
	25	1
	27	1
	21	1
	19	1
	160		0
	26		1
	160		0
	160		0
	24		1
	21		1
	30		1
	27		1
	27		1
	20		1
	160			0
	23			1
	42			1
	160			0
	160			0
	28			1
	32			1
	36			1
	40			1
	40			1
	25			1
	38			1
	160			0
	Figure 6f (Tumor Volumes mm^3)
	No Treatment
	Sex	Female	Female	Female	Female	Female	Female	Female	Female
	Day
	0	0	0	0	0	0	0	0	0
	4	3.39787	1.41	2.55725	2.05495	2.72025	4.16	2.26242	1.46775
	11	7.15469	11.2557	7.17835	48.7041	139.385	153.706	304.788	54.7828
	19	425.129	201.125	88.8133	320.052	1185.88		2836.07	601.155
	21	474.25	336.204	280.686	473.996	1360.05
	25	2362.91
	T cell Only Depot
	Sex	Female	Female	Female	Female	Female	Female	Female	Female
	Day
	0	0	0	0	0	0	0	0	0
	4	3.34125	1.70755	2.11777	1.96245	2.3506	1.4022	1.70595	3.02325
	11	1.96365	0.868875	1.76178	3.33764	2.88053	1.87795	30.8855	1.0385
	19	69.7638	3.24173	3.00499	93.9567	3.6132	8.58429	310.054	1.30385
	21	312.252	9.05052	8.14343	181.067	20.7905	18.4588	688.845	2.1774
	25	570.743	16.5133	41.1917		67.5321	106.07	1177.74	0.0625
	27		55.4584	125.494		123.725	279.287		0.0625
	30		101.519	238.776		175.295	436.61		0.0625
	34		453.387	969.206			901.88		0.0625
	36		1019.64						0.0625
	80								0.0625
	SIVET FLT3L
	Sex	Female	Female	Female	Female	Female	Female	Female	Female
	Day
	0	0	0	0	0	0	0	0	0
	4	2.6708	2.41325	1.47483	1.70643	1.804	3.05525	2.21265	2.2491
	11	1.155	1.3351	11.7081	0.89175	1.07415	1.3362	0.6253	0.50025
	19	0.0625	0.4343	191.453	44.959	2.03285	0.0625	0.84375	104.125
	21	0.563925	0.912625	519.52	39.6225	2.135	0.0625	1.19033	135.01
	25	2.3478	1.08025			0.0625	0.0625	0.9464	362.119
	27	1.4076	0.5662			0.0625	0.0625	0.6059	538.419
	30	0.0625	0.3213			1.7563	0.15	0.64355	1442.06
	34	0.0625	0.66885			0.0625	1.224	0.7616
	36	0.0625	0.0625			0.0625	2.78963	0.7938
	80	0.0625	0.0625			0.0625	2.78963	0.7938
	SIVET GMCSF
	Sex	Female	Female	Female	Female	Female	Female	Female	Female
	Day
	0	0	0	0	0	0	0	0	0
	4	1.53642	2.1411	4.38295	2.59715	1.6419	2.12562	1.2943	1.955
	11	0.0625	0.77625	0.0625	0.0625	0.475475	0.8256	1.3	0.574
	19	0.0625	0.0625	0.0625	71.9273	38.0239	47.7687	1.207	161.856
	21	0.0625	0.0625	0.0625	172.297	139.058	121.805	4.73831	296.305
	25	0.0625	0.0625	0.4836	500.017		637.328	34.9398	799.698
	27	0.0625	0.0625	1.2986	872.004		954.781	50.3029	1451.81
	30	0.0625	0.0625	0.61755	1200.7		1837.49		2254.75
	34	0.0625	0.0625	0.332175	2639.43		2066.23
	36	0.0625	0.0625	0.0625
	80	0.0625	0.0625	0.0625
	Vax GMCSF
	Sex	Female	Female	Female	Female	Female	Female	Female	Female
	Day
	0	0	0	0	0	0	0	0	0
	4	3.28405	2.5777	1.35187	1.5675	2.3837	2.88125	1.6963	1.79452
	11	3.49864	123.147	1.59682	0.384625	1.68875	0.994575	6.13462	0.26
	19	86.8378		161.47	30.6682	94.5876	0.0625	150.136	221.771
	21	176.888		325.416	68.2724	161.56	0.0625	225.613	562.056
	25				50.542	947.073	12.6803	723.937	1105.29
	27						24.2797	2517.68
	30						116.241
	34						284.276
	36						660.526
	Vax FLT3L
	Sex	Female	Female	Female	Female	Female	Female	Female	Female
	Day
	0	0	0	0	0	0	0	0	0
	4	1.65585	2.48168	2.14568	1.468	2.3184	1.692	1.5624	4.46392
	11	2.1297	4.61916	19.4481	5.69775	2.5025	1.6714	2.88029	3.2478
	19	1.9107	34.1267	139.038	30.3785	18.1772	18.9918	11.8548	30.3785
	21	2.7324	91.4689	330.818	4.26425	52.2685	43.6506	38.2078	82.1237
	25	1.4664	263.832		2.21563	453.329	64.6778	863.491	166.147
	27	2.95875		440.717	5.48402		86.0002		294.117
	30	2.1616		850.626	10.4066	776.249			583.754
	34	2.88463		2543.95	98.496		135.222
	36	2.0629			241.718
	80	2.0629
	Figure 6h (Survival)
	Dead=1, Alive=0
	Day	No Treatment	T cell Only Depot	SIVET FLT3L	SIVET GMCSF	Vax GMCSF	Vax FLT3L
	25	1
	24	1
	24	1
	21	1
	21	1
	16	1
	19	1
	20	1
	26		1
	36		1
	36		1
	22		1
	31		1
	34		1
	25		1
	160		0
	160			0
	160			0
	21			1
	21			1
	160			0
	160			0
	160			0
	30			1
	160				0
	160				0
	160				0
	34				1
	24				1
	34				1
	29				1
	30				1
	24					1
	18					1
	24					1
	25					1
	27					1
	42					1
	25					1
	25					1
	160						0
	26						1
	34						1
	46						1
	31						1
	34						1
	25						1
	33						1

## Sheet: Source Data_Supplementary Figs
	Supplementary Fig 1a
	30%Alginate_70%Collagen	40%Alginate_60%Collagen	50%Alginate_50%Collagen	60%Alginate_40%Collagen	70%Alginate_30%Collagen
	0.255814	0.282051	0.245902	0.806452	0.846667
	0.270588	0.254545	0.319277	0.68323	0.973913
	0.36875	0.288235	0.375	0.8	0.769231
	Supplementary Fig 1b
	30%Alginate_70%Collagen	40%Alginate_60%Collagen	50%Alginate_50%Collagen	60%Alginate_40%Collagen	70%Alginate_30%Collagen
	0.872093	0.891026	0.896175	0.877419	0.893333
	0.852941	0.890909	0.891566	0.881988	0.913044
	0.875	0.923529	0.882353	0.851852	0.903846
	Supplementary Fig 1c
	0.65%	0.70%	0.75%	0.80%	0.90%
	0.911765	0.943662	0.965714	0.952381	0.979167
	0.81761	0.933333	0.946524	0.948718	0.985075
	0.918519	0.813253	0.977401	0.982857	0.984615
	Supplementary Fig 1d
	0.65%	0.70%	0.75%	0.80%	0.90%
	0.847059	0.816901	0.645714	0.488095	0.369792
	0.886792	0.761111	0.71123	0.625641	0.333333
	0.866667	0.819277	0.683616	0.611429	0.302564
	Supplementary Figure 2b
	CpG cumulative release
	Day	CpG			CpG_PEI
	0	0	0	0	0	0	0
	0.25	76	86	73	35	33	36
	1	86	97	82	40	39	42
	2	88	99	84	43	41	45
	3	89	99	84	43	42	46
	4	89	100	84	44	44	47
	6	89	100	85	45	44	47
	9	89	100	85	46	45	48
	12	89	100	85	47	46	49
	15	90	100	85	47	46	50
	Supplementary Figure 2c
	IL2 cumulative release
	Time (Days)	0ug Laponite		50ug Laponite
	1	30	37	0.3	0.4
	2	31.6	38	0.6	0.8
	3	31.7	38	1	1.2
	5	31.8	38	1.4	1.6
	7	31.8	38	1.6	1.8
	9	31.8	38	1.6	1.8
	12	31.8	38	1.6	1.8
	Supplementary Figure 2d
	GMCSF cumulative release
	Time (Days)	0ug Laponite			50ug Laponite
	1	78.25	62.61	82	2.1	1.8	1.7
	2	85.73	68.34	89	6.5	6.2	5.8
	3	86.85	69.36	91	17	16	16
	5	87.07	69.58	91	31	30	31
	7	87.14	69.66	91	41	40	41
	10	87.19	69.7	91	49	48	49
	12	87.23	69.8	91	51	50	51
	Supplementary Figure 2e (ng)
	Sex	Male	Male	Female	Female	Female		Male	Male	Female	Female	Female	Female
	Day	Blank Depot						Cytokine Loaded Depot
	0	0	0	0	0	0		0	0	0	0	0	0
	2	0	0	0	0	0		0	0	0	0	0	0
	7	0	0	0	0	0		0	0	0	0	0	0
	Supplementary Figure 2f (ng)
	Sex	Male	Male	Female	Female	Female		Male	Male	Female	Female	Female	Female
		Blank Depot						Cytokine Loaded Depot
		0	0	0	0	0		13.1	11.3	14.4	14.9	10.1	9.27
	Supplementary Figure 3c
	Alginate Only Cryogel	Alginate Collagen Hybrid Cryogel
	Speed(um/min)	Speed (um/min)
	10.38	13.8
	10.2	12.6
	9.6	12.6
	9.6	11.82
	9	10.8
	9	10.8
	9	10.8
	8.4	10.38
	8.34	10.2
	7.92	10.2
	7.8	10.2
	7.8	10.08
	7.8	9.6
	7.8	9.36
	7.74	9.18
	7.68	8.4
	7.2	8.4
	7.2	8.4
	7.2	8.4
	6.84	7.98
	6.6	7.92
	6.6	7.8
	6	7.8
	6	7.8
	5.94	7.8
	5.4	7.2
	5.4	7.2
	5.4	7.2
	5.4	6.6
	5.1	6
	5.04	6
	4.98	6
	4.86	6
	4.8	5.46
	4.8	5.4
	4.8	4.8
	4.2	4.8
	4.2	4.2
	4.2	4.2
	4.2	3.66
	Supplementary Figure 3d
	Alginate Only Cryogel	Alginate Collagen Hybrid Cryogel
	Track.Length (um)	Track.Length (um)
	254.84	716.23
	330.33	537.44
	539.22	338
	533	258.38
	474.18	494.25
	368.93	500.4
	505.8	331.35
	470.58	462.41
	411.93	490.61
	592.3	401.79
	284.31	540.08
	444.02	324.93
	235.91	412.43
	402.77	543.21
	272.79	296.26
	480	670.26
	263.3	305.23
	559.81	532.45
	371.39	494.85
	324.49	305.34
	200.85	258.68
	513.66	543.68
	450.93	476.28
	208.09	175.69
	260.79	363.01
	283.6	544.94
	231.54	364.68
	212.35	391.97
	326.08	421.9
	138.4	604.17
	393.25	545
	255.22	315.81
	236.67	236.28
	258.5	540.8
	93.79	489.42
	267.98	422.81
	265.4	158.55
	220.97	416.58
	143.44	294.64
	117.92	227.75
	Supplementary Figure 3e
	Desired Number of cells to load	Number of cells loaded
	500000	345000	420000	414000	453000
	1000000	924000	975000	1010000	984000
	2000000	1780000	1900000	2150000	1970000
	2500000	2270000	2830000	2240000	2550000
	5000000	4620000	5340000	5410000	5180000
	10000000	10700000	10900000	8370000	10900000
	15000000	9830000	11500000	10500000	12800000
	Supplementary Figure 4a
	2D Culture	Depot
	0.14994	0.203209
	0.129341	0.18362
	0.144417	0.14786
	0.151404	0.195089
	0.153285	0.189295
	Supplementary Figure 4b
	2D Culture	Depot
	0.22	0.027
	0.12	0.02
	0.18	0.092
	0.06	0
	0.041	0.085
	Supplementary Figure 4c
	2D Culture	Depot
	0.226542	0.571429
	0.250346	0.404423
	0.239669	0.537653
	0.226158	0.562172
	0.230769	0.640884
	Supplementary Figure 4d
	2D Culture	Depot
	0.59	0.24
	1.22	0.37
	0.6	0.43
	0.25	0.41
	1.11	0.58
	Supplementary Figure 5
	Blank Depot	Cytokine Loaded Depot
	0.51	0.48
	0.11	0.31
	0.28	0.17
	0.069	0.18
	0.065	0.25
		0.047
	Supplementary Figure 6b
	Day	Direct IP Injection				IP Injected T cell Depot
	0.08	6500000	7470000	16900000	18900000	75800000	64800000	76200000	92300000
	1	670000	765000	637000	738000	14300000	6300000	5450000	11500000
	2	405000	489000	389000	789000	16400000	5010000	4680000	18300000
	4	407000	631000	287000	405000	7670000	5490000	6780000	4140000
	5	251000	439000	262000	410000	5590000	3530000	7840000	2990000
	Supplementary Figure 7
	No Treatment	T cell Depot
	0	0.11
	0	0.26
	0	0.37
	0	0.35
	0	0.17
	Supplementary Figure 8b
	Tumor Area (mm^2)
	10.6
	13.1
	12.6
	18
	9.22
	18.89
	9.942
	8.702
	6.191
	5.075
	13.54
	11.23
	9.494
	6.477
	5.58
	9.302
	12.71
	5.758
	12.96
	14.78
	9.185
	8.57
	8.731
	6.418
	7.736
	8.153
	7.777
	15.96
	11.81
	4.788
	6.371
	14.39
	9.29
	8.804
	3.756
	6.604
	12.96
	15.46
	9.159
	11.12
	4.158
	9.341
	11.63
	10.86
	4.712
	10.17
	9.407
	5.727
	10.17
	7.344
	11
	5.2
	6
	12
	8.5
	7.1
	6.7
	6.1
	6.2
	6
	8.4
	11
	5
	3.6
	13
	6.8
	4.7
	6.6
	8.8
	3
	5.2
	5.7
	5.6
	5.6
	6.4
	8
	7.8
	7.1
	11
	6
	7.1
	5.9
	12
	8.5
	7.4
	7.9
	4.3
	5.7
	4.8
	9.9
	9.5735
	8.955
	3.8305
	9.6915
	12.7
	10.63
	7.5388
	9.9552
	5.7834
	10.8396
	13.3518
	7.3892
	4.8336
	6.0264
	5.9275
	13.0985
	6.3318
	10.6672
	8.879
	6.3984
	7.4044
	3.906
	6.448
	19.734
	7.2966
	10.5641
	17.4279
	5.1727
	6.84
	5.2403
	7.9785
	14.063
	13.9788
	4.7685
	4.5504
	7.298
	2.826
	6.6588
	14.6322
	10.9616
	12.1735
	3.9156
	11.9399
	11.9393
	8.339
	11.5624
	8.0591
	9.4798
	12
	3.35
	8.53
	11.2
	6.5
	4.07
	10.3
	10.5
	14.5
	3.12
	6.38
	11.4
	12.1
	7.02
	9.85
	14.6
	6.14
	7.01
	5.36
	2.69
	13.3
	9.18
	4.09
	6.48
	9.51
	15.9
	12.2
	9.32
	11.3
	13.6
	13
	14.1
	6.93
	8.93
	16.3
	12.7
	10.6
	15.2
	14.3
	20.9
	9.21
	8.55
	15.4
	17.1
	14.9
	5.07
	12.9
	12
	10.7
	9.65
	5.9
	6.83
	6.15
	8.56
	17.5
	10.4
	7.22
	12.2
	8.85
	9
	6.62
	9.93
	8.58
	5.87
	13.6
	5.64
	10.2
	8.22
	13.1
	10.3
	5.41
	6.27
	9.27
	6.77
	6.25
	17.9
	9.53
	11.5
	4.96
	7.18
	10.9
	16.6
	9.05
	5.87
	13.4
	6.83
	8.47
	7.85
	9.4
	5.61
	6.82
	12.1
	6.57
	8.5
	5.18
	7.82
	7.917
	4.96
	7.2956
	3
	9.4977
	7.5463
	9.4092
	7.8997
	9.5616
	3.834
	10.1903
	6.5567
	10.3992
	7.4466
	3.834
	14.8544
	5.083
	9.9588
	5.1611
	6.5535
	7.13
	8.7078
	12.4785
	7.3425
	8.2956
	6.9368
	2.9646
	9.7902
	11.6451
	4.3
	11.677
	4.9692
	4.128
	8.7262
	11.476
	9.92
	5.3504
	4.077
	15.9258
	4.5045
	Supplementary Figure 10b
	T cell Only Depot				SIVET FLT3L				Vax FLT3L				SIVET GMCSF				Vax GMCSF
	414228	295908	420492	337596	204012	193122	202188	100326	310230	164916	299820	351762	431616	704178	377124	733998	241488	606204	430884	486168
	Supplementary Figure 14b
	Naive				SIVET FLT3L				SIVET GMCSF
	0.015	0.014			0.02	0.23	0.11		0.24	0.099	0.1	0.11
	Supplementary Figure 14c
	Naive				SIVET FLT3L				SIVET GMCSF
	0.015	0.00777			0.015	0.082	0.073		0.078	0.045	0.069	0.059
